# Supplementary material for: NIPBL+/− haploinsufficiency reveals a constellation of transcriptome disruptions in the pluripotent and cardiac states
Source: Sci Rep. 2018 Jan 18;8:1056. doi: 10.1038/s41598-018-19173-9 (PMC5773608; doi:10.1038/s41598-018-19173-9)
Supplement: Supplementary file 2 — Supplementary Dataset [file 41598_2018_19173_MOESM2_ESM.xlsx]

## Sheet: Sheet1
Supplemental Table 1. Heart development in gene ontology analysis (GO: 0007507) of NIPBL+/- cardiomyocytes
Gene ID	Description	LogFC	Pvalue	FDR
TDGF1	teratocarcinoma-derived growth factor 1	1.73811	8.55508e-05	0.019156
GRHL2	grainyhead-like transcription factor 2	1.61327	0.000361256	0.0494872
MOSPD3	motile sperm domain containing 3	1.35467	0.00051518	0.0593911
WNT11	wingless-type MMTV integration site family member 11	1.333	1.39824e-05	0.00614356
STRA6	stimulated by retinoic acid 6	1.26457	0.000132058	0.0254152
ZFPM1	zinc finger protein, FOG family member 1	1.26224	0.00243248	0.133283
SALL1	spalt-like transcription factor 1	1.22104	0.000390609	0.0516825
GATA3	GATA binding protein 3	1.22064	0.00456827	0.183252
HAND1	heart and neural crest derivatives expressed 1	1.17606	0.006657	0.222413
ZFP36L1	ZFP36 ring finger protein-like 1	1.15741	0.000783934	0.0739012
EPOR	erythropoietin receptor	1.13513	0.000843579	0.076736
DVL1	dishevelled segment polarity protein 1	1.11693	0.000379187	0.0510413
MBD3	methyl-CpG binding domain protein 3	1.08821	2.09997e-07	0.000257379
NKX2-6	NK2 homeobox 6	1.05496	0.0032476	0.154026
SIRT6	sirtuin 6	1.0466	6.38204e-05	0.0158524
RBP4	retinol binding protein 4, plasma	1.03898	0.0136051	0.317074
GATA5	GATA binding protein 5	1.02568	0.00286315	0.143385
ID3	inhibitor of DNA binding 3, dominant negative helix-loop-helix protein	1.01356	0.00589636	0.208808
TBX2	T-box 2	1.01192	0.00631503	0.215945
FOLR1	folate receptor 1 (adult)	1.00462	0.0168139	0.349533
PDGFB	platelet-derived growth factor beta polypeptide	0.98161	0.0312674	0.464957
MYH6	myosin, heavy chain 6, cardiac muscle, alpha	0.967409	0.021933	0.40042
GAA	glucosidase, alpha; acid	0.961316	0.000749371	0.0735254
JUP	junction plakoglobin	0.93276	0.0179118	0.36077
PLXND1	plexin D1	0.927794	0.042788	0.527057
KDM6B	lysine (K)-specific demethylase 6B	0.907105	0.0219448	0.40042
TGFB1	transforming growth factor beta 1	0.89392	0.0372713	0.497341
FOXH1	forkhead box H1	0.893021	0.0524098	0.574518
NCOA6	nuclear receptor coactivator 6	0.853392	0.0347071	0.486297
GATA2	GATA binding protein 2	0.842146	0.0529328	0.574928
SLC9A1	solute carrier family 9, subfamily A (NHE1, cation proton antiporter 1), member 1	0.841264	0.0461145	0.543029
ZMIZ1	zinc finger, MIZ-type containing 1	0.839052	0.036416	0.495039
LY6E	lymphocyte antigen 6 complex, locus E	0.834428	0.0321979	0.471568
FGFRL1	fibroblast growth factor receptor-like 1	0.829071	0.0131014	0.311698
GLI2	GLI family zinc finger 2	0.811581	0.0500119	0.565049
GSK3A	glycogen synthase kinase 3 alpha	0.810954	0.0323805	0.472301
TENM4	teneurin transmembrane protein 4	0.803225	0.0809666	0.67628
MSX2	msh homeobox 2	0.78238	0.0381838	0.504606
SOX9	SRY-box 9	0.744798	0.103402	0.741129
MYLK2	myosin light chain kinase 2	0.742945	0.10673	0.750202
SNAI1	snail family zinc finger 1	0.738575	0.107868	0.753106
NOTCH1	notch 1	0.732996	0.0616645	0.612596
ZIC3	Zic family member 3	0.726224	0.11375	0.765931
OXTR	oxytocin receptor	0.721278	0.117582	0.775676
CER1	cerberus 1, DAN family BMP antagonist	0.713715	0.112563	0.761935
PPP1R13L	protein phosphatase 1 regulatory subunit 13 like	0.699712	0.12899	0.800544
RARA	retinoic acid receptor, alpha	0.692177	0.0832986	0.685191
PKD1	polycystic kidney disease 1 (autosomal dominant)	0.690149	0.00405757	0.172757
HHEX	hematopoietically expressed homeobox	0.67048	0.14594	0.837743
SMG9	SMG9 nonsense mediated mRNA decay factor	0.66715	0.0495839	0.562974
NPRL3	NPR3-like, GATOR1 complex subunit	0.661469	0.0276244	0.443037
COL2A1	collagen, type II, alpha 1	0.650796	0.0376191	0.499695
PPARD	peroxisome proliferator-activated receptor delta	0.646809	0.0367173	0.495384
ID1	inhibitor of DNA binding 1, dominant negative helix-loop-helix protein	0.632824	0.0352007	0.487191
SMAD6	SMAD family member 6	0.630705	0.0563867	0.592447
NFATC4	nuclear factor of activated T-cells, cytoplasmic, calcineurin-dependent 4	0.630262	0.0682221	0.634696
RXRA	retinoid X receptor alpha	0.62396	0.0160655	0.342264
DLL1	delta-like 1 (Drosophila)	0.621477	0.175392	0.887524
PCNA	proliferating cell nuclear antigen	0.619767	0.0379382	0.502541
MEF2D	myocyte enhancer factor 2D	0.612049	0.100606	0.735155
CCM2	cerebral cavernous malformation 2	0.588507	0.0154699	0.336493
OBSL1	obscurin-like 1	0.585399	0.0258627	0.431094
PTCH1	patched 1	0.574892	0.0921664	0.712377
TAB1	TGF-beta activated kinase 1/MAP3K7 binding protein 1	0.555284	0.0460863	0.543029
SPEG	SPEG complex locus	0.552765	0.0619172	0.612596
SNAI2	snail family zinc finger 2	0.548869	0.228235	0.948397
EP300	E1A binding protein p300	0.547475	0.152889	0.85191
ARID1A	AT-rich interaction domain 1A	0.544108	0.172589	0.882923
VANGL2	VANGL planar cell polarity protein 2	0.535786	0.0603722	0.607607
ADAP2	ArfGAP with dual PH domains 2	0.534125	0.215688	0.942175
CRIP1	cysteine-rich protein 1 (intestinal)	0.530478	0.146839	0.839332
BCOR	BCL6 corepressor	0.523912	0.110083	0.757998
SALL4	spalt-like transcription factor 4	0.520618	0.1034	0.741129
MET	MET proto-oncogene, receptor tyrosine kinase	0.520464	0.258111	0.975507
GATA4	GATA binding protein 4	0.515995	0.0644373	0.62393
TBX5	T-box 5	0.513995	0.100443	0.73508
MESP1	mesoderm posterior bHLH transcription factor 1	0.513358	0.258102	0.975507
SH3PXD2B	SH3 and PX domains 2B	0.513332	0.225832	0.948136
HAS2	hyaluronan synthase 2	0.513269	0.232463	0.951718
AGT	angiotensinogen (serpin peptidase inhibitor, clade A, member 8)	0.51175	0.195015	0.914474
SMARCA4	SWI/SNF related, matrix associated, actin dependent regulator of chromatin, subfamily a, member 4	0.50859	0.0675714	0.633989
WNT2	wingless-type MMTV integration site family member 2	0.492318	0.260659	0.978711
TSC2	tuberous sclerosis 2	0.477241	0.076374	0.660779
MAPK3	mitogen-activated protein kinase 3	0.46602	0.18369	0.900354
DLL4	delta-like 4 (Drosophila)	0.464071	0.247456	0.966065
SCX	scleraxis bHLH transcription factor	0.46404	0.306311	1
PTK7	protein tyrosine kinase 7 (inactive)	0.457913	0.13038	0.80407
TBX20	T-box 20	0.449593	0.123075	0.788884
ADRBK1	adrenergic, beta, receptor kinase 1	0.445355	0.0427813	0.527057
ENG	endoglin	0.444549	0.322482	1
GNA11	guanine nucleotide binding protein (G protein), alpha 11 (Gq class)	0.43854	0.0313391	0.465133
KDM6A	lysine (K)-specific demethylase 6A	0.432267	0.15445	0.854125
NEK8	NIMA-related kinase 8	0.430938	0.180257	0.894859
PCSK5	proprotein convertase subtilisin/kexin type 5	0.427492	0.332104	1
ID2	inhibitor of DNA binding 2, dominant negative helix-loop-helix protein	0.427151	0.285886	0.995804
TBX3	T-box 3	0.426502	0.224718	0.948136
DCHS1	dachsous cadherin-related 1	0.425906	0.0271872	0.438768
NDRG4	NDRG family member 4	0.425508	0.166297	0.874561
CCDC40	coiled-coil domain containing 40	0.417748	0.192927	0.910789
FOXJ1	forkhead box J1	0.416994	0.238245	0.958488
EPHB4	EPH receptor B4	0.408219	0.129953	0.803559
SMAD7	SMAD family member 7	0.401164	0.225431	0.948136
TP53	tumor protein p53	0.400122	0.181223	0.896377
GYS1	glycogen synthase 1 (muscle)	0.398781	0.160363	0.862784
TNNI3	troponin I type 3 (cardiac)	0.393578	0.25062	0.967605
ARMC4	armadillo repeat containing 4	0.391296	0.373982	1
SOX11	SRY-box 11	0.388406	0.178617	0.892588
NKX2-5	NK2 homeobox 5	0.385661	0.208493	0.931562
LMNA	lamin A/C	0.384842	0.173103	0.882923
DNAI1	dynein, axonemal, intermediate chain 1	0.382766	0.386527	1
SIX1	SIX homeobox 1	0.381868	0.239722	0.959015
MAP2K5	mitogen-activated protein kinase kinase 5	0.373743	0.188273	0.905604
JUN	jun proto-oncogene	0.37126	0.263859	0.982161
BMP2	bone morphogenetic protein 2	0.369609	0.29659	1
MAP2K2	mitogen-activated protein kinase kinase 2	0.369242	0.0293799	0.453995
STK4	serine/threonine kinase 4	0.367767	0.282455	0.993503
CCM2L	cerebral cavernous malformation 2-like	0.367622	0.36009	1
MMP21	matrix metallopeptidase 21	0.363115	0.304476	1
DVL3	dishevelled segment polarity protein 3	0.360798	0.238016	0.958445
TEAD2	TEA domain family member 2	0.360423	0.0930381	0.714335
SOS1	SOS Ras/Rac guanine nucleotide exchange factor 1	0.355319	0.181147	0.896377
SUFU	suppressor of fused homolog (Drosophila)	0.354565	0.223696	0.947265
POU4F1	POU class 4 homeobox 1	0.352396	0.359318	1
UBE4B	ubiquitination factor E4B	0.348577	0.186985	0.905048
MYH11	myosin, heavy chain 11, smooth muscle	0.334962	0.464566	1
OVOL2	ovo-like zinc finger 2	0.334251	0.325759	1
PSKH1	protein serine kinase H1	0.330747	0.183646	0.900354
FOXC2	forkhead box C2	0.328739	0.375966	1
ECE2	endothelin converting enzyme 2	0.325403	0.378346	1
EFNA1	ephrin-A1	0.312654	0.286957	0.995835
IFT140	intraflagellar transport 140	0.311754	0.177285	0.888946
ECE1	endothelin converting enzyme 1	0.306963	0.443171	1
MSX1	msh homeobox 1	0.300041	0.486688	1
NDST1	N-deacetylase/N-sulfotransferase (heparan glucosaminyl) 1	0.297389	0.371812	1
SIN3B	SIN3 transcription regulator family member B	0.296401	0.258939	0.976819
DNAAF1	dynein, axonemal, assembly factor 1	0.293422	0.505139	1
KIF3A	kinesin family member 3A	0.289713	0.428495	1
COL5A1	collagen, type V, alpha 1	0.289713	0.514155	1
AP1B1	adaptor-related protein complex 1, beta 1 subunit	0.283102	0.200461	0.922758
CHD7	chromodomain helicase DNA binding protein 7	0.280988	0.335297	1
DVL2	dishevelled segment polarity protein 2	0.276248	0.136043	0.812522
PRDM1	PR domain containing 1, with ZNF domain	0.27352	0.521162	1
EOMES	eomesodermin	0.271831	0.47618	1
NRP2	neuropilin 2	0.271793	0.401391	1
AXIN2	axin 2	0.270586	0.435587	1
HDAC9	histone deacetylase 9	0.268049	0.243775	0.961093
TBX1	T-box 1	0.267409	0.378876	1
ASXL1	additional sex combs like 1, transcriptional regulator	0.263522	0.287927	0.995835
KAT2A	K(lysine) acetyltransferase 2A	0.261894	0.337411	1
SMAD3	SMAD family member 3	0.260602	0.36413	1
LEFTY1	left-right determination factor 1	0.260506	0.533416	1
VEGFB	vascular endothelial growth factor B	0.257439	0.410293	1
LEMD2	LEM domain containing 2	0.256204	0.376449	1
MEGF8	multiple EGF-like-domains 8	0.255595	0.254041	0.971723
TNNI1	troponin I type 1 (skeletal, slow)	0.255158	0.28735	0.995835
STIL	SCL/TAL1 interrupting locus	0.251545	0.223371	0.947265
C1orf127	chromosome 1 open reading frame 127	0.251361	0.580961	1
BORCS8	BLOC-1 related complex subunit 8	0.248881	0.349956	1
MECP2	methyl-CpG binding protein 2	0.247764	0.509119	1
FKBP1A	FK506 binding protein 1A	0.245468	0.435246	1
XIRP1	xin actin binding repeat containing 1	0.245139	0.495657	1
MAML1	mastermind like transcriptional coactivator 1	0.244435	0.407928	1
MED12	mediator complex subunit 12	0.240902	0.4986	1
NODAL	nodal growth differentiation factor	0.23274	0.491082	1
SHH	sonic hedgehog	0.228213	0.417056	1
CCNB1	cyclin B1	0.222724	0.568367	1
CDK1	cyclin-dependent kinase 1	0.217897	0.591366	1
KCNAB1	potassium channel, voltage gated subfamily A regulatory beta subunit 1	0.212154	0.639047	1
MBD1	methyl-CpG binding domain protein 1	0.209133	0.408752	1
ERBB2	erb-b2 receptor tyrosine kinase 2	0.20888	0.402795	1
DNM2	dynamin 2	0.208162	0.401586	1
TCF25	transcription factor 25 (basic helix-loop-helix)	0.191983	0.286461	0.995804
DSG2	desmoglein 2	0.191414	0.598589	1
FOXN4	forkhead box N4	0.186106	0.587026	1
SEC24B	SEC24 homolog B, COPII coat complex component	0.184505	0.46229	1
TGFB2	transforming growth factor beta 2	0.183806	0.615189	1
FZD2	frizzled class receptor 2	0.177959	0.583075	1
CRELD1	cysteine rich with EGF-like domains 1	0.170661	0.440521	1
CACNA1C	calcium channel, voltage-dependent, L type, alpha 1C subunit	0.170605	0.565427	1
CALR	calreticulin	0.169044	0.550203	1
MBD2	methyl-CpG binding domain protein 2	0.165032	0.553002	1
POFUT1	protein O-fucosyltransferase 1	0.157909	0.485569	1
SMO	smoothened, frizzled class receptor	0.15629	0.512298	1
CAD	carbamoyl-phosphate synthetase 2, aspartate transcarbamylase, and dihydroorotase	0.155583	0.522441	1
MRE11A	MRE11 homolog A, double strand break repair nuclease	0.149996	0.574358	1
SETD2	SET domain containing 2	0.148893	0.560312	1
RBM15	RNA binding motif protein 15	0.14813	0.422492	1
SOD2	superoxide dismutase 2, mitochondrial	0.147627	0.664755	1
WHSC1	Wolf-Hirschhorn syndrome candidate 1	0.143084	0.536508	1
NOG	noggin	0.142626	0.728129	1
TAZ	tafazzin	0.139881	0.638795	1
ADAM15	ADAM metallopeptidase domain 15	0.139877	0.663902	1
REST	RE1-silencing transcription factor	0.139833	0.459018	1
FGF8	fibroblast growth factor 8 (androgen-induced)	0.133283	0.491982	1
HAND2	heart and neural crest derivatives expressed 2	0.132503	0.581494	1
SMARCD3	SWI/SNF related, matrix associated, actin dependent regulator of chromatin, subfamily d, member 3	0.132323	0.526363	1
BAZ1B	bromodomain adjacent to zinc finger domain 1B	0.132066	0.508864	1
DRC1	dynein regulatory complex subunit 1	0.126743	0.749166	1
ACADM	acyl-CoA dehydrogenase, C-4 to C-12 straight chain	0.126093	0.714722	1
CITED2	Cbp/p300-interacting transactivator, with Glu/Asp rich carboxy-terminal domain, 2	0.122454	0.694919	1
C2CD3	C2 calcium-dependent domain containing 3	0.121209	0.542287	1
VEGFA	vascular endothelial growth factor A	0.120555	0.683284	1
RIPPLY3	ripply transcriptional repressor 3	0.114764	0.531154	1
WNT3A	wingless-type MMTV integration site family member 3A	0.114764	0.531154	1
FGF19	fibroblast growth factor 19	0.106753	0.549183	1
CCDC103	coiled-coil domain containing 103	0.102059	0.773846	1
SGCZ	sarcoglycan zeta	0.101328	0.561804	1
TMEM100	transmembrane protein 100	0.100613	0.819221	1
SRF	serum response factor	0.0953098	0.763152	1
PTEN	phosphatase and tensin homolog	0.0902702	0.70289	1
RPGRIP1L	RPGRIP1-like	0.0892422	0.761381	1
SHC1	SHC (Src homology 2 domain containing) transforming protein 1	0.08689	0.81178	1
BMPR2	bone morphogenetic protein receptor type II	0.0838663	0.781368	1
MYOCD	myocardin	0.0831099	0.777422	1
FREM2	FRAS1 related extracellular matrix protein 2	0.0814546	0.840505	1
CCDC39	coiled-coil domain containing 39	0.0801578	0.799101	1
FHOD3	formin homology 2 domain containing 3	0.0791327	0.731239	1
NEXN	nexilin (F actin binding protein)	0.0790085	0.762452	1
CYR61	cysteine-rich, angiogenic inducer, 61	0.0778155	0.854972	1
ACAN	aggrecan	0.0768972	0.864979	1
JMJD6	jumonji domain containing 6	0.0765139	0.721832	1
ARL13B	ADP-ribosylation factor like GTPase 13B	0.0750524	0.708	1
LRRC10	leucine rich repeat containing 10	0.0734935	0.862222	1
ARID2	AT-rich interaction domain 2	0.0733076	0.757349	1
MYBPC3	myosin binding protein C, cardiac	0.0669039	0.819158	1
ACVR2B	activin A receptor type IIB	0.0661051	0.726851	1
SFRP2	secreted frizzled-related protein 2	0.0646661	0.882892	1
IFT122	intraflagellar transport 122	0.0635931	0.710024	1
TNNC1	troponin C type 1 (slow)	0.0625376	0.7434	1
NPY5R	neuropeptide Y receptor Y5	0.0616666	0.854055	1
CHRNA3	cholinergic receptor, nicotinic alpha 3	0.0610616	0.890903	1
CASP7	caspase 7	0.0577299	0.843506	1
YAP1	Yes associated protein 1	0.0447019	0.861144	1
TNNT2	troponin T type 2 (cardiac)	0.0429336	0.849379	1
ATF2	activating transcription factor 2	0.042511	0.81173	1
CBY1	chibby homolog 1 (Drosophila)	0.0414959	0.875851	1
PROX2	prospero homeobox 2	0.0406458	0.803229	1
PPARA	peroxisome proliferator-activated receptor alpha	0.0401995	0.886221	1
MKKS	McKusick-Kaufman syndrome	0.0396947	0.879564	1
CC2D2A	coiled-coil and C2 domain containing 2A	0.0364861	0.835732	1
TRAF3IP1	TRAF3 interacting protein 1	0.0272071	0.905533	1
DICER1	dicer 1, ribonuclease type III	0.0261805	0.878918	1
EGLN1	egl-9 family hypoxia-inducible factor 1	0.021667	0.912473	1
TAB2	TGF-beta activated kinase 1/MAP3K7 binding protein 2	0.0182861	0.945674	1
MTOR	mechanistic target of rapamycin (serine/threonine kinase)	0.0167908	0.925412	1
KCNK2	potassium channel, two pore domain subfamily K, member 2	0.0151851	0.940982	1
PKP2	plakophilin 2	0.0150835	0.921618	1
PPP3CB	protein phosphatase 3, catalytic subunit, beta isozyme	0.014612	0.947436	1
ERBB4	erb-b2 receptor tyrosine kinase 4	0.0131235	0.96234	1
PROX1	prospero homeobox 1	0.0124838	0.957422	1
RPS6KA2	ribosomal protein S6 kinase, 90kDa, polypeptide 2	0.0122915	0.9656	1
HEY2	hes-related family bHLH transcription factor with YRPW motif 2	0.0119522	0.976527	1
LRP6	LDL receptor related protein 6	0.00855593	0.96539	1
NRP1	neuropilin 1	0.00825686	0.973859	1
HSPB11	heat shock protein family B (small) member 11	0.00638652	0.980507	1
IHH	indian hedgehog	0.00571582	0.976603	1
GNAQ	guanine nucleotide binding protein (G protein), q polypeptide	0.00435552	0.988279	1
BICC1	BicC family RNA binding protein 1	0.000630747	0.998366	1
MMP13	matrix metallopeptidase 13	0	1	1
TH	tyrosine hydroxylase	0	1	1
NOTO	notochord homeobox	0	1	1
ISL1	ISL LIM homeobox 1	-0.00325641	0.992817	1
ROBO1	roundabout guidance receptor 1	-0.0045059	0.990271	1
SGCB	sarcoglycan beta	-0.00545156	0.985818	1
ITGA3	integrin alpha 3	-0.00971938	0.982159	1
SORBS2	sorbin and SH3 domain containing 2	-0.0109721	0.973403	1
GLI3	GLI family zinc finger 3	-0.0116666	0.972961	1
DAND5	DAN domain family member 5, BMP antagonist	-0.0137124	0.976261	1
SENP2	SUMO1/sentrin/SMT3 specific peptidase 2	-0.0168177	0.933762	1
SMAD1	SMAD family member 1	-0.0184208	0.941418	1
COL4A3BP	collagen, type IV, alpha 3 (Goodpasture antigen) binding protein	-0.02003	0.907332	1
ERBB3	erb-b2 receptor tyrosine kinase 3	-0.0218265	0.952143	1
MTERF4	mitochondrial transcription termination factor 4	-0.0281915	0.903531	1
NEBL	nebulette	-0.0289834	0.910743	1
PTK2	protein tyrosine kinase 2	-0.0342495	0.85991	1
HIF1A	hypoxia inducible factor 1, alpha subunit (basic helix-loop-helix transcription factor)	-0.0355503	0.879203	1
PRKDC	protein kinase, DNA-activated, catalytic polypeptide	-0.0403498	0.833233	1
RBPJ	recombination signal binding protein for immunoglobulin kappa J region	-0.0419849	0.78996	1
FHL2	four and a half LIM domains 2	-0.0420493	0.923917	1
IFT57	intraflagellar transport 57	-0.0421869	0.830091	1
MYL3	myosin, light chain 3, alkali; ventricular, skeletal, slow	-0.0425267	0.868269	1
CXADR	coxsackie virus and adenovirus receptor	-0.0453204	0.820872	1
MAP2K1	mitogen-activated protein kinase kinase 1	-0.0456028	0.881759	1
SLC8A1	solute carrier family 8 (sodium/calcium exchanger), member 1	-0.0459283	0.888683	1
RYR1	ryanodine receptor 1 (skeletal)	-0.0487959	0.908017	1
MED1	mediator complex subunit 1	-0.0509692	0.830548	1
CRKL	v-crk avian sarcoma virus CT10 oncogene homolog-like	-0.051036	0.747498	1
STK3	serine/threonine kinase 3	-0.0538522	0.728727	1
NPY2R	neuropeptide Y receptor Y2	-0.0544578	0.844553	1
LUZP1	leucine zipper protein 1	-0.0558116	0.827426	1
MEF2A	myocyte enhancer factor 2A	-0.0561184	0.840152	1
WNT5A	wingless-type MMTV integration site family member 5A	-0.0566888	0.838366	1
TSC1	tuberous sclerosis 1	-0.0584508	0.783109	1
GATA1	GATA binding protein 1 (globin transcription factor 1)	-0.0587961	0.752856	1
PITX2	paired-like homeodomain 2	-0.0609515	0.884554	1
MIB1	mindbomb E3 ubiquitin protein ligase 1	-0.0639729	0.754216	1
SAV1	salvador family WW domain containing protein 1	-0.0662629	0.771581	1
SCUBE1	signal peptide, CUB domain, EGF-like 1	-0.0681678	0.85504	1
TRPS1	trichorhinophalangeal syndrome I	-0.0690641	0.8123	1
FOXL1	forkhead box L1	-0.0701512	0.875062	1
MDM2	MDM2 proto-oncogene, E3 ubiquitin protein ligase	-0.0771527	0.728675	1
IFT74	intraflagellar transport 74	-0.0808823	0.787006	1
AP2B1	adaptor-related protein complex 2, beta 1 subunit	-0.0827917	0.715167	1
BBS5	Bardet-Biedl syndrome 5	-0.0858142	0.717656	1
FGFR2	fibroblast growth factor receptor 2	-0.0877448	0.798809	1
MTHFD1	methylenetetrahydrofolate dehydrogenase (NADP+ dependent) 1, methenyltetrahydrofolate cyclohydrolase, formyltetrahydrofolate synthetase	-0.0900065	0.750595	1
ALPK3	alpha kinase 3	-0.0944667	0.718589	1
GJA5	gap junction protein alpha 5	-0.0961215	0.823347	1
TFDP2	transcription factor Dp-2 (E2F dimerization partner 2)	-0.0968792	0.705235	1
ADM	adrenomedullin	-0.104196	0.75871	1
ADAM19	ADAM metallopeptidase domain 19	-0.104586	0.806738	1
ADAMTS1	ADAM metallopeptidase with thrombospondin type 1 motif 1	-0.106808	0.665492	1
ADRA1A	adrenoceptor alpha 1A	-0.108458	0.73094	1
PPARG	peroxisome proliferator-activated receptor gamma	-0.112651	0.806274	1
ILK	integrin linked kinase	-0.115177	0.626725	1
SIK1	salt inducible kinase 1	-0.117075	0.799153	1
RTN4	reticulon 4	-0.117292	0.513216	1
MARCKS	myristoylated alanine-rich protein kinase C substrate	-0.117383	0.675281	1
CACYBP	calcyclin binding protein	-0.118506	0.644312	1
NF1	neurofibromin 1	-0.123496	0.562285	1
WNT8A	wingless-type MMTV integration site family member 8A	-0.12373	0.484511	1
PSEN1	presenilin 1	-0.124284	0.474266	1
TTN	titin	-0.124827	0.712654	1
GAB1	GRB2 associated binding protein 1	-0.127533	0.704625	1
BBS7	Bardet-Biedl syndrome 7	-0.128661	0.515708	1
RNLS	renalase, FAD-dependent amine oxidase	-0.133538	0.708921	1
LMO4	LIM domain only 4	-0.137038	0.699526	1
COX17	COX17, cytochrome c oxidase copper chaperone	-0.140948	0.617588	1
ZBTB14	zinc finger and BTB domain containing 14	-0.142576	0.525929	1
CLDN5	claudin 5	-0.145337	0.453594	1
TCAP	titin-cap	-0.146551	0.656026	1
NTRK3	neurotrophic tyrosine kinase, receptor, type 3	-0.152559	0.732526	1
EDN1	endothelin 1	-0.156858	0.733672	1
HNRNPU	heterogeneous nuclear ribonucleoprotein U (scaffold attachment factor A)	-0.1609	0.401491	1
ZFPM2	zinc finger protein, FOG family member 2	-0.16922	0.475711	1
HEG1	heart development protein with EGF-like domains 1	-0.169569	0.617519	1
RAF1	Raf-1 proto-oncogene, serine/threonine kinase	-0.174204	0.278209	0.991226
ITGB1	integrin beta 1	-0.176605	0.48054	1
SPARC	secreted protein, acidic, cysteine-rich (osteonectin)	-0.177297	0.694224	1
IRX4	iroquois homeobox 4	-0.177329	0.648636	1
HES1	hes family bHLH transcription factor 1	-0.181183	0.6692	1
TRIP11	thyroid hormone receptor interactor 11	-0.183268	0.265303	0.982927
ATM	ATM serine/threonine kinase	-0.184855	0.551727	1
NRG1	neuregulin 1	-0.191287	0.659453	1
SMAD4	SMAD family member 4	-0.202893	0.288728	0.997404
MYO18B	myosin XVIIIB	-0.206813	0.369888	1
ADIPOR2	adiponectin receptor 2	-0.207531	0.48314	1
HEXIM1	hexamethylene bis-acetamide inducible 1	-0.209513	0.413196	1
POU6F1	POU class 6 homeobox 1	-0.21117	0.559462	1
BMP5	bone morphogenetic protein 5	-0.212548	0.415806	1
GPC3	glypican 3	-0.214272	0.642039	1
APELA	apelin receptor early endogenous ligand	-0.21489	0.627713	1
PTCD2	pentatricopeptide repeat domain 2	-0.216217	0.506683	1
ATG5	autophagy related 5	-0.218731	0.419566	1
IFT20	intraflagellar transport 20	-0.219727	0.519178	1
SOX4	SRY-box 4	-0.220342	0.521737	1
MIXL1	Mix paired-like homeobox	-0.221905	0.622101	1
EDNRA	endothelin receptor type A	-0.224217	0.277655	0.990284
PRICKLE1	prickle homolog 1	-0.224916	0.147719	0.84195
DSP	desmoplakin	-0.226099	0.473079	1
GJC1	gap junction protein gamma 1	-0.226279	0.298042	1
ANK2	ankyrin 2, neuronal	-0.23177	0.432687	1
NEDD4	neural precursor cell expressed, developmentally down-regulated 4, E3 ubiquitin protein ligase	-0.231799	0.386475	1
RYR2	ryanodine receptor 2 (cardiac)	-0.236326	0.50966	1
PTPN11	protein tyrosine phosphatase, non-receptor type 11	-0.240368	0.297494	1
RBM20	RNA binding motif protein 20	-0.240685	0.396505	1
MNAT1	MNAT CDK-activating kinase assembly factor 1	-0.247533	0.283095	0.994191
IFT52	intraflagellar transport 52	-0.249809	0.316015	1
SETDB2	SET domain, bifurcated 2	-0.250194	0.36225	1
ACTN2	actinin, alpha 2	-0.252689	0.200443	0.922758
DYNC2H1	dynein, cytoplasmic 2, heavy chain 1	-0.254006	0.40296	1
CDC42	cell division cycle 42	-0.255298	0.168506	0.878131
POU5F1	POU class 5 homeobox 1	-0.257797	0.439286	1
OLFM1	olfactomedin 1	-0.263702	0.551905	1
MAP2K4	mitogen-activated protein kinase kinase 4	-0.26374	0.24074	0.959015
RB1CC1	RB1 inducible coiled-coil 1	-0.2652	0.234227	0.953033
C5orf42	chromosome 5 open reading frame 42	-0.266597	0.149107	0.844512
DCTN5	dynactin subunit 5	-0.268579	0.158648	0.860234
FOXP1	forkhead box P1	-0.271525	0.158665	0.860234
NDUFV2	NADH:ubiquinone oxidoreductase core subunit V2	-0.272251	0.322737	1
SNX17	sorting nexin 17	-0.272293	0.386456	1
KCNJ8	potassium channel, inwardly rectifying subfamily J, member 8	-0.273802	0.467891	1
PDLIM5	PDZ and LIM domain 5	-0.275183	0.276034	0.988743
OXCT1	3-oxoacid CoA-transferase 1	-0.275292	0.234647	0.953033
SCN5A	sodium channel, voltage gated, type V alpha subunit	-0.276881	0.258455	0.975627
GALNT11	polypeptide N-acetylgalactosaminyltransferase 11	-0.277387	0.244276	0.961093
CDKL1	cyclin-dependent kinase-like 1 (CDC2-related kinase)	-0.278119	0.540759	1
SRI	sorcin	-0.278931	0.240642	0.959015
BBS4	Bardet-Biedl syndrome 4	-0.28323	0.243623	0.961078
MAPK1	mitogen-activated protein kinase 1	-0.285443	0.159401	0.860687
BVES	blood vessel epicardial substance	-0.294331	0.334552	1
PTN	pleiotrophin	-0.294593	0.317044	1
TMED2	transmembrane p24 trafficking protein 2	-0.294718	0.14634	0.838126
TGFBR3	transforming growth factor beta receptor III	-0.296627	0.270737	0.985972
S1PR1	sphingosine-1-phosphate receptor 1	-0.297898	0.327159	1
PPP3R1	protein phosphatase 3 regulatory subunit B, alpha	-0.298826	0.221065	0.945001
PLN	phospholamban	-0.30134	0.386125	1
CASP3	caspase 3	-0.304953	0.278102	0.991044
MYH10	myosin, heavy chain 10, non-muscle	-0.312763	0.222799	0.946775
IFT172	intraflagellar transport 172	-0.31657	0.156334	0.856076
NACA	nascent polypeptide-associated complex alpha subunit	-0.319741	0.317383	1
PARVA	parvin alpha	-0.32585	0.275077	0.988231
SMYD1	SET and MYND domain containing 1	-0.327526	0.222221	0.94574
MICAL2	microtubule associated monooxygenase, calponin and LIM domain containing 2	-0.332779	0.345814	1
BMPR1A	bone morphogenetic protein receptor type IA	-0.341223	0.18195	0.897686
AGTR2	angiotensin II receptor, type 2	-0.35994	0.211268	0.936563
IFT88	intraflagellar transport 88	-0.362673	0.174085	0.884863
NKX3-1	NK3 homeobox 1	-0.363608	0.223473	0.947265
AHI1	Abelson helper integration site 1	-0.364308	0.0836386	0.686803
SEMA3C	sema domain, immunoglobulin domain (Ig), short basic domain, secreted, (semaphorin) 3C	-0.36454	0.270375	0.985972
DNAH5	dynein, axonemal, heavy chain 5	-0.366965	0.41722	1
CTNNB1	catenin beta 1	-0.368823	0.154892	0.854125
CPE	carboxypeptidase E	-0.381642	0.301315	1
PDLIM3	PDZ and LIM domain 3	-0.383955	0.404518	1
DLC1	DLC1 Rho GTPase activating protein	-0.386448	0.122969	0.788884
NOTCH2	notch 2	-0.387208	0.2401	0.959015
PKD2	polycystic kidney disease 2 (autosomal dominant)	-0.389645	0.102259	0.73839
TBC1D32	TBC1 domain family, member 32	-0.405448	0.0543304	0.582765
ATG7	autophagy related 7	-0.405513	0.0164507	0.3444
INSR	insulin receptor	-0.405514	0.104942	0.74551
ACVR1	activin A receptor type I	-0.40828	0.199147	0.921608
EYA1	EYA transcriptional coactivator and phosphatase 1	-0.41085	0.138724	0.820333
HEYL	hes-related family bHLH transcription factor with YRPW motif-like	-0.41328	0.353402	1
FLRT2	fibronectin leucine rich transmembrane protein 2	-0.415283	0.284882	0.995504
ACTC1	actin, alpha, cardiac muscle 1	-0.423395	0.0916528	0.710965
MEF2C	myocyte enhancer factor 2C	-0.425116	0.209536	0.93386
SHOX2	short stature homeobox 2	-0.427691	0.182823	0.899944
CALCRL	calcitonin receptor like receptor	-0.432295	0.347839	1
TMEM65	transmembrane protein 65	-0.436108	0.143306	0.831797
CSRP3	cysteine and glycine rich protein 3	-0.446554	0.16566	0.873533
TWIST1	twist family bHLH transcription factor 1	-0.44848	0.281703	0.993039
TGFBR1	transforming growth factor, beta receptor 1	-0.448826	0.126536	0.797012
NPHP3	nephronophthisis 3 (adolescent)	-0.457836	0.15287	0.85191
MYLK3	myosin light chain kinase 3	-0.460084	0.034976	0.487191
SMAD2	SMAD family member 2	-0.466214	0.0605859	0.607607
FRS2	fibroblast growth factor receptor substrate 2	-0.466741	0.014782	0.328775
GATA6	GATA binding protein 6	-0.470592	0.0679202	0.634696
OSR1	odd-skipped related transciption factor 1	-0.47104	0.262295	0.98148
JAG1	jagged 1	-0.474216	0.202047	0.92527
MYH7	myosin, heavy chain 7, cardiac muscle, beta	-0.482027	0.0736035	0.650723
BMP7	bone morphogenetic protein 7	-0.495581	0.115308	0.771162
NIPBL	Nipped-B homolog (Drosophila)	-0.498575	0.0146527	0.327779
DHRS3	dehydrogenase/reductase (SDR family) member 3	-0.501982	0.268723	0.984389
VLDLR	very low density lipoprotein receptor	-0.504401	0.0681884	0.634696
DAW1	dynein assembly factor with WDR repeat domains 1	-0.520283	0.203568	0.925985
PRKAR1A	protein kinase, cAMP-dependent, regulatory subunit type I alpha	-0.523368	0.00743829	0.231969
POPDC2	popeye domain containing 2	-0.523585	0.0170728	0.350595
SMYD2	SET and MYND domain containing 2	-0.527429	0.0444521	0.536669
MB	myoglobin	-0.531743	0.181394	0.897031
CAMK2D	calcium/calmodulin-dependent protein kinase II delta	-0.538536	0.0469861	0.547549
CAV3	caveolin 3	-0.542335	0.213209	0.940219
RAMP2	receptor (G protein-coupled) activity modifying protein 2	-0.547626	0.234707	0.953033
NPY1R	neuropeptide Y receptor Y1	-0.552914	0.230046	0.950032
TPM1	tropomyosin 1 (alpha)	-0.557131	0.000171078	0.0305916
HTR2B	5-hydroxytryptamine (serotonin) receptor 2B, G protein-coupled	-0.563604	0.114091	0.765931
AKAP13	A-kinase anchoring protein 13	-0.568601	0.0532387	0.576602
FOXF1	forkhead box F1	-0.583104	0.169524	0.878512
ACVRL1	activin A receptor type IL	-0.585851	0.170991	0.87997
SOX17	SRY-box 17	-0.588817	0.137781	0.817871
RARB	retinoic acid receptor, beta	-0.595734	0.0313319	0.465133
ADGRG6	adhesion G protein-coupled receptor G6	-0.600379	0.164376	0.870155
BMP10	bone morphogenetic protein 10	-0.637586	0.166758	0.875601
TGFBR2	transforming growth factor beta receptor II	-0.648279	0.0129724	0.31079
PDGFRA	platelet-derived growth factor receptor, alpha polypeptide	-0.650384	0.116406	0.772621
PLCE1	phospholipase C epsilon 1	-0.665353	0.013348	0.313974
HOPX	HOP homeobox	-0.666811	0.0874692	0.695721
SGCG	sarcoglycan gamma	-0.673167	0.14145	0.828039
LTBP1	latent transforming growth factor beta binding protein 1	-0.682501	0.00534718	0.197545
NOX4	NADPH oxidase 4	-0.699523	0.0948812	0.71877
C3orf58	chromosome 3 open reading frame 58	-0.711767	0.045577	0.540954
PDGFRB	platelet-derived growth factor receptor, beta polypeptide	-0.717017	0.116036	0.772439
NPPA	natriuretic peptide A	-0.75395	0.0786274	0.670526
GJA1	gap junction protein alpha 1	-0.761691	0.059049	0.602838
FGF12	fibroblast growth factor 12	-0.76801	0.0735973	0.650723
ANKRD1	ankyrin repeat domain 1 (cardiac muscle)	-0.775833	0.0667666	0.63274
FAT4	FAT atypical cadherin 4	-0.788322	0.00940718	0.261102
PAM	peptidylglycine alpha-amidating monooxygenase	-0.789195	0.00302958	0.148839
DNAH11	dynein, axonemal, heavy chain 11	-0.830468	0.0530557	0.575486
XIRP2	xin actin binding repeat containing 2	-0.830831	0.0715823	0.642197
HEY1	hes-related family bHLH transcription factor with YRPW motif 1	-0.867806	0.00820121	0.242507
FZD1	frizzled class receptor 1	-0.883696	0.0237233	0.416625
MYL2	myosin light chain 2	-0.8989	0.00443669	0.180625
FOXC1	forkhead box C1	-0.904468	0.0461448	0.543029
ADAMTS6	ADAM metallopeptidase with thrombospondin type 1 motif 6	-1.032	1.83861e-08	3.56397e-05
ERG	v-ets avian erythroblastosis virus E26 oncogene homolog	-1.08669	0.0130988	0.311698
SOX6	SRY-box 6	-1.14291	0.000698608	0.0710998
APLNR	apelin receptor	-1.14447	0.0104461	0.277061
LRP2	LDL receptor related protein 2	-1.1617	0.0105213	0.277321
LOX	lysyl oxidase	-1.17474	0.0103047	0.274938
FLRT3	fibronectin leucine rich transmembrane protein 3	-1.19951	8.69146e-05	0.019276
TEK	TEK tyrosine kinase, endothelial	-1.24342	0.00626578	0.215728
WT1	Wilms tumor 1	-1.27317	0.00571805	0.205556
WNT16	wingless-type MMTV integration site family member 16	-1.34946	0.00292345	0.145157
FBN1	fibrillin 1	-1.36992	0.00290077	0.144755
BMP4	bone morphogenetic protein 4	-1.40283	0.00169298	0.111055
ALDH1A2	aldehyde dehydrogenase 1 family member A2	-1.42473	0.00198419	0.119973
SGCD	sarcoglycan delta	-1.54065	0.000747598	0.0735254
GREM1	gremlin 1, DAN family BMP antagonist	-1.622	0.000394403	0.0518897
COL3A1	collagen, type III, alpha 1	-1.70214	0.000203955	0.0336844
COL11A1	collagen, type XI, alpha 1	-1.95346	2.18751e-05	0.0084901
